# Supplementary material for: GC bias affects genomic and metagenomic reconstructions, underrepresenting GC-poor organisms
Source: Gigascience. 2020 Feb 13;9(2):giaa008. doi: 10.1093/gigascience/giaa008 (PMC7016772; doi:10.1093/gigascience/giaa008)
Supplement: giaa008_Supplemental_Files [file giaa008_supplemental_files.zip]

Archive with 15 entries (15 files):
- Additional file 1.docx
- Additional file 10.mp4
- Additional file 11.mp4
- Additional file 12.mp4
- Additional file 13.docx
- Additional file 14.png
- Additional file 15.docx
- Additional file 2.docx
- Additional file 3.docx
- Additional file 4.docx
- Additional file 5.docx
- Additional file 6.png
- Additional file 7.png
- Additional file 8.mp4
- Additional file 9.mp4
